# Supplementary material for: The Effect of Heat Treatment toward Glycerol-Based, Photocurable Polymeric Scaffold: Mechanical, Degradation and Biocompatibility
Source: Polymers (Basel). 2021 Jun 14;13(12):1960. doi: 10.3390/polym13121960 (PMC8232022; doi:10.3390/polym13121960)
Supplement: Supplementary file 1 [file polymers-13-01960-s001.zip]

Archive with 1 entries (1 files):
- polymers-1252059-supplementary.pdf
